# Supplementary material for: Dietary fat restriction affects brain reward regions in a randomized crossover trial
Source: JCI Insight. 2023 Jun 22;8(12):e169759. doi: 10.1172/jci.insight.169759 (PMC10371234; doi:10.1172/jci.insight.169759)
Supplement: Supporting data values [file jciinsight-8-169759-s134.xlsx]

## Sheet: NEW MEAN RATING SCORE ALL FOOD
subjID	diet	pleasantness task mean food rating
o_s307	Restricted Carb	4.76
o_s309	Restricted Carb	4.62
o_s321	Restricted Carb	5.09
o_s323	Restricted Carb	4.27
o_s326	Restricted Carb	4.5
o_s327	Restricted Carb	4.89
o_s328	Restricted Carb	4.76
o_s329	Restricted Carb	4.69
o_s330	Restricted Carb	3.44
o_s332	Restricted Carb	3.54
o_s334	Restricted Carb	4.42
o_s335	Restricted Carb	4.81
o_s338	Restricted Carb	4.52
o_s339	Restricted Carb	3.39
o_s342	Restricted Carb	3.54
o_s307	Restricted Fat	4.28
o_s309	Restricted Fat	4.31
o_s321	Restricted Fat	5.28
o_s323	Restricted Fat	5.09
o_s326	Restricted Fat	3.41
o_s327	Restricted Fat	5.09
o_s328	Restricted Fat	4.5
o_s329	Restricted Fat	4.48
o_s330	Restricted Fat	3.8
o_s332	Restricted Fat	4.45
o_s334	Restricted Fat	4
o_s335	Restricted Fat	3.94
o_s338	Restricted Fat	4.68
o_s339	Restricted Fat	3.42
o_s342	Restricted Fat	3.84
o_s307	Baseline	4.14
o_s309	Baseline	4.09
o_s321	Baseline	4.95
o_s323	Baseline	4.79
o_s326	Baseline	4.02
o_s327	Baseline	5.22
o_s328	Baseline	4.55
o_s329	Baseline	4.44
o_s330	Baseline	3.93
o_s332	Baseline	4.17
o_s334	Baseline	4.19
o_s335	Baseline	4.24
o_s338	Baseline	4.67
o_s339	Baseline	4.24
o_s342	Baseline	4.26
